# Supplementary material for: Awake perception is associated with dedicated neuronal assemblies in the cerebral cortex
Source: Nat Neurosci. 2022 Sep 28;25(10):1327–38. doi: 10.1038/s41593-022-01168-5 (PMC9534770; doi:10.1038/s41593-022-01168-5)
Supplement: Source Data Fig. 1 — Statistical source data. [file 41593_2022_1168_MOESM2_ESM.xlsx]

## Sheet: Feuil1
anesthesia	snd1	snd2	snd 3	snd4	snd5	snd6	snd7	snd8	snd9	snd10	snd11	snd12	snd13	snd14	snd15	snd16	snd17	snd18	snd19	snd20	snd21	snd22	snd23	snd24	snd25	snd26	snd27	snd28	snd29	snd30	snd31	snd32	snd33	snd34	snd35	snd36	snd37	snd38	snd39	snd40	snd41	snd42	snd43	snd44	snd45	snd46	snd47	snd48	snd49
mouse 1	4	4	2	8	1	10	1	2	0	10	1	9	4	3	3	11	3	2	3	12	2	4	6	4	2	9	2	7	5	8	1	8	2	7	8	5	3	7	9	1	3	5	0	1	8	2	1	3	9
mouse 2	4	1	8	9	11	9	6	1	3	12	0	9	1	10	4	12	2	9	4	11	4	7	4	11	3	10	1	10	3	11	0	10	2	9	1	6	2	10	6	6	3	1	2	3	8	7	4	0	11
mouse 3	6	3	4	11	5	11	3	4	1	8	1	11	6	1	4	12	1	2	4	12	4	11	4	12	6	4	1	4	3	9	4	2	3	12	2	11	3	11	4	2	2	3	4	7	5	3	4	2	9
mouse 4	2	0	1	12	0	10	0	0	1	10	1	10	1	0	0	11	0	0	0	11	0	0	1	10	0	1	0	5	0	11	0	0	0	10	2	11	1	11	0	0	1	0	0	0	7	1	1	1	11
mouse 5	6	0	6	6	5	8	6	1	9	7	3	5	6	7	6	9	5	8	5	8	3	9	8	10	1	7	5	7	8	7	4	6	3	10	2	6	1	7	6	10	3	3	2	4	10	5	1	2	3
mouse 6	4	4	3	7	3	3	5	2	3	8	7	6	2	5	7	7	6	5	5	4	4	5	3	10	2	6	1	8	6	5	7	6	2	2	5	5	2	4	6	4	8	2	3	4	7	5	1	2	3
awake
mouse 1	1	0	0	3	1	0	0	1	2	0	6	2	5	0	8	3	4	3	2	4	1	2	5	5	4	4	9	7	4	4	5	0	1	2	1	2	0	0	3	2	1	0	1	1	3	5	2	3	1
mouse 2	3	5	0	4	3	0	7	1	3	5	9	3	5	4	5	5	2	4	5	3	3	7	8	6	7	5	6	11	7	9	2	10	4	2	2	2	1	1	3	1	4	1	0	0	1	3	1	3	2
mouse 3	2	10	1	11	11	8	6	1	0	10	7	7	11	11	8	12	12	12	10	12	1	12	9	12	11	11	11	12	9	12	9	12	10	9	3	5	4	6	2	1	8	0	1	2	12	10	4	0	10
mouse 4	2	1	2	2	2	6	1	1	2	2	1	5	6	7	10	11	9	9	7	8	3	6	12	10	11	9	11	12	8	12	12	12	2	2	5	0	1	0	5	5	2	2	1	2	2	2	0	1	4
mouse 5	11	1	6	8	6	6	9	2	12	7	4	9	9	12	12	12	10	12	12	12	9	12	12	12	12	12	12	12	12	12	12	12	2	9	3	12	2	12	6	3	5	2	1	6	12	6	3	1	6
mouse 6	7	1	2	11	9	12	12	1	11	12	1	11	12	12	11	12	9	12	11	12	4	12	12	12	12	12	12	12	12	12	12	12	7	12	1	12	4	12	6	1	7	0	0	3	11	6	6	0	12
mouse 7	12	0	1	1	12	2	3	0	2	1	2	5	10	12	3	2	2	4	7	9	0	9	11	4	12	10	9	10	9	3	7	11	2	3	1	1	0	1	2	1	2	1	0	2	1	9	2	0	1
mouse 8	8	2	10	10	11	11	11	1	8	12	5	12	2	12	10	11	9	12	12	12	12	12	12	10	12	12	11	12	10	12	9	11	7	10	6	11	7	11	4	5	0	1	2	7	12	12	9	0	8
mouse 9	3	11	0	6	12	3	8	3	4	9	8	10	4	12	12	8	12	12	12	8	7	8	12	11	12	10	12	12	12	12	12	12	6	4	9	1	6	4	2	0	4	0	2	0	10	6	8	2	2
mouse 10	11	0	12	12	12	12	12	0	11	12	1	12	0	12	10	12	0	10	12	12	2	10	8	10	3	12	9	12	9	12	8	11	12	12	5	7	6	9	12	11	2	1	1	2	12	12	11	0	8
mouse 11	0	3	2	2	2	0	5	4	1	1	3	0	4	9	9	6	4	12	2	3	12	6	4	9	12	1	4	6	4	2	9	5	1	3	1	1	1	4	8	2	1	0	2	1	4	0	1	0	3
[truncated: 1 more columns]
