# Supplementary material for: Awake perception is associated with dedicated neuronal assemblies in the cerebral cortex
Source: Nat Neurosci. 2022 Sep 28;25(10):1327–38. doi: 10.1038/s41593-022-01168-5 (PMC9534770; doi:10.1038/s41593-022-01168-5)
Supplement: Source Data Fig. 2 — Statistical source data. [file 41593_2022_1168_MOESM3_ESM.xlsx]

## Sheet: Feuil1
awake	mouse 1	mouse 2	mouse 3	mouse 4	mouse 5	mouse 6	mouse 7	mouse 8	mouse 9	mouse 10	mouse 11
Similarity Snd vs Pre	0.119188	0.139268	0.13868	0.114865	0.101444	0.149207	0.133255	0.156651	0.164713	0.160162	0.0966739
Pepro. Snd and Pre	0.179341	0.203613	0.242108	0.193414	0.209515	0.257562	0.221396	0.243234	0.252616	0.245873	0.174619
Reshuffled similarity	0.00707812	0.0102109	0.0119449	0.0100488	0.0101364	0.0140389	0.00742773	0.00858259	0.0115779	0.00818621	0.00849114
Similarity Snd vs Post	0.0999281	0.141565	0.148993	0.0924911	0.0990996	0.130053	0.132745	0.136986	0.162876	0.135086	0.102755
Pepro. Snd and Post	0.15836	0.224412	0.259236	0.21498	0.210335	0.260076	0.220828	0.225425	0.249538	0.237059	0.185191
Reshuffled similarity	0.00328697	0.00940281	0.0143608	0.0101133	0.0107245	0.0128958	0.00729254	0.00966758	0.00988653	0.00712897	0.0105183
anesthesia	mouse 1	mouse 2	mouse 3	mouse 4	mouse 5	mouse 6
Similarity Snd vs Pre	0.333747	0.203654	0.169867	0.424567	0.196809	0.162724
Pepro. Snd and Pre	0.327652	0.239865	0.217229	0.378832	0.225462	0.182302
Similarity Snd vs Post	0.384722	0.221245	0.19525	0.405172	0.19813	0.177396
Pepro. Snd and Post	0.39242	0.218999	0.217485	0.37781	0.217272	0.188131
Awake vs anesthesia	mouse 1	mouse 2	mouse 3	mouse 4	mouse 5	mouse 6
Similarity. Pre ISO and Pre AW	0.1136	0.0834669	0.0899851	0.111613	0.0694288	0.0959
Pepro. Pre ISO and Pre AW	0.209244	0.207036	0.191906	0.180422	0.155922	0.166199
Similarity. Snd ISO and snd AW	0.136684	0.102072	0.103369	0.247932	0.144174	0.125164
Pepro. snd ISO and snd AW	0.283938	0.249643	0.210098	0.422681	0.286979	0.21767
