# Supplementary material for: Awake perception is associated with dedicated neuronal assemblies in the cerebral cortex
Source: Nat Neurosci. 2022 Sep 28;25(10):1327–38. doi: 10.1038/s41593-022-01168-5 (PMC9534770; doi:10.1038/s41593-022-01168-5)
Supplement: Source Data Fig. 4 — Statistical source data. [file 41593_2022_1168_MOESM4_ESM.xlsx]

## Sheet: Feuil1
Panel e	Averaged overall classifier efficiency
	Awake	Anesthesia
mouse 1	0.281407	0.0452261
mouse 2	0.358459	0.0569514
mouse 3	0.445561	0.128978
mouse 4	0.306533	0.0519263
mouse 5	0.579564	0.0921273
mouse 6	0.542714	0.0720268
mouse 7	0.425461
mouse 8	0.360134
mouse 9	0.422111
mouse 10	0.507538
mouse 11	0.271357
Panel c
Sound tuning by clusters of simillarly tuned clusters
cluster 1
awake	sound 1	sound 2	sound 3	sound 4	sound 5	sound 6	sound 7	sound 8	sound 9	sound 10	sound 11	sound 12	sound 13	sound 14	sound 15	sound 16	sound 17	sound 18	sound 19	sound 20	sound 21	sound 22	sound 23	sound 24	sound 25	sound 26	sound 27	sound 28	sound 29	sound 30	sound 31	sound 32	sound 33	sound 34	sound 35	sound 36	sound 37	sound 38	sound 39	sound 40	sound 41	sound 42	sound 43	sound 44	sound 45	sound 46	sound 47	sound 48	sound 49
mean	0.50431	0.566092	0.623563	0.543103	0.66092	2.0273	0.627874	3.02299	0.508621	0.406609	0.617816	1.9569	0.439655	2.91523	0.646552	6.96264	0.663793	0.708333	0.820402	6.38218	0.623563	3.5819	0.744253	5.79167	0.502874	1.38649	0.563218	2.62213	0.642241	5.86494	0.497126	2.16954	0.485632	2.5819	0.550287	1.89368	0.505747	2.07902	0.518678	0.515805	0.448276	0.439655	0.520115	0.761494	1.61063	0.808908	0.530172	0.498563	2.24282
STD	0.973008	1.10131	1.28823	0.996907	1.40091	2.52198	1.22716	2.87526	1.09146	0.936801	1.34664	2.42134	0.884288	2.82894	1.32114	3.64327	1.2404	1.64723	1.58162	3.84377	1.10419	3.09079	1.53167	3.45053	0.905613	2.4691	1.10409	3.22259	1.30297	3.81427	1.00359	2.74373	0.965488	3.04057	0.946208	2.41641	0.980366	2.62217	1.09922	1.14416	0.910481	0.903602	0.90221	1.36366	2.19138	1.535	1.01879	0.955106	2.76982
anesthesia
mean	0.556034	0.20546	0.33908	0.175287	0.341954	3.0819	0.341954	2.98563	0.139368	0.191092	0.198276	2.1954	0.300287	3.20977	0.324713	2.85201	0.143678	0.258621	0.326149	4.01293	0.224138	0.873563	0.520115	3.44684	0.329023	0.623563	0.155172	0.943966	0.271552	3.30603	0.277299	0.280172	0.145115	3.12644	0.531609	2.49282	0.135057	2.89799	0.329023	0.326149	0.143678	0.222701	0.376437	0.502874	1.49425	0.409483	0.314655	0.275862	2.53017
STD	0.784577	0.629742	0.717687	0.462422	0.779794	3.36386	0.828116	3.17677	0.496725	0.604045	0.600525	2.95954	0.595233	3.44063	0.865498	2.85671	0.543943	0.814834	0.874058	3.5557	0.598601	1.75018	0.942764	3.15043	0.890924	1.00886	0.524564	1.41666	0.876288	3.09695	0.694771	0.766536	0.509399	3.08416	0.77488	2.97712	0.454086	3.10899	0.786261	0.926791	0.562154	0.597936	0.879318	1.03186	2.05043	0.597714	0.5853	0.574061	3.10102
cluster 2
awake
mean	0.471545	0.609756	1.02439	0.365854	0.878049	1.5935	0.577236	3.94309	0.845528	0.373984	0.902439	0.902439	0.414634	2.29268	0.504065	0.99187	0.585366	0.520325	0.609756	0.95935	0.634146	1.73984	0.707317	1.47967	0.715447	0.707317	0.471545	0.821138	0.626016	0.626016	0.609756	1.33333	0.560976	2.81301	0.382114	3.90244	0.447154	3.79675	0.99187	0.861789	0.390244	0.504065	0.479675	1.09756	0.934959	0.430894	0.471545	0.463415	3.08943
STD	0.943704	1.02136	2.01414	0.907783	1.97354	2.22076	1.18742	3.82464	1.75571	0.739942	1.61659	1.5807	0.858199	2.80728	1.0817	1.64215	1.10829	1.06625	1.12085	1.57021	1.43303	2.25373	1.21959	2.04999	1.423	1.09942	0.842763	1.23496	1.1832	1.14088	1.19173	1.84065	1.04917	3.2902	0.730151	3.73818	0.9513	3.88979	1.81296	1.83019	0.806065	1.0817	0.89029	1.8879	1.51895	1.10943	0.97783	1.09614	3.57589
anesthesia
mean	0.373984	0.0813008	0.252033	0.186992	0.268293	2.80488	0.121951	3.05691	0.211382	0.130081	0.219512	2.1626	0.260163	2.86992	0.186992	1.61789	0.138211	0.113821	0.243902	2.22764	0.130081	0.414634	0.276423	2.46341	0.162602	0.471545	0.130081	0.715447	0.186992	1.86992	0.138211	0.227642	0.113821	2.77236	0.308943	2.8374	0.105691	2.95935	0.211382	0.162602	0.0731707	0.0894309	0.170732	0.219512	1.53659	0.390244	0.227642	0.235772	2.66667
STD	0.605959	0.375336	0.621915	0.577581	0.641121	3.68572	0.551977	3.86515	0.715771	0.460921	0.607826	3.07655	0.625122	3.7196	0.605299	2.19358	0.562856	0.388424	0.771856	3.28138	0.404064	1.2074	0.631169	3.07899	0.502028	0.861995	0.383242	1.2964	0.705361	2.81087	0.449503	0.662991	0.408982	3.47075	0.6669	3.69176	0.357886	3.72277	0.603976	0.605629	0.291146	0.384284	0.507442	0.671878	2.41339	0.567337	0.492784	0.445033	3.38431
cluster 3
awake
mean	0.416667	0.37963	0.231481	0.324074	0.259259	0.5	0.37963	0.25	0.509259	0.333333	0.222222	0.287037	0.324074	0.194444	1.80556	0.37037	0.361111	0.861111	0.444444	0.277778	2.0463	0.453704	0.722222	0.388889	1.15741	0.388889	0.712963	0.712963	0.759259	0.268519	1.87037	0.453704	0.407407	0.25	0.212963	0.138889	0.324074	0.25	0.814815	0.333333	0.259259	0.222222	0.287037	0.564815	0.342593	0.25	0.166667	0.287037	0.212963
STD	0.821726	0.992661	0.522512	0.771316	0.601717	0.901712	0.719782	0.698797	1.11486	0.626517	0.552536	0.854356	0.577275	0.537532	2.31395	0.991483	0.662173	1.28586	1.10507	0.708207	2.8658	1.19488	1.303	1.11769	2.1363	1.05753	1.62947	1.6409	1.35943	0.635499	2.39194	0.941109	0.749293	0.613326	0.474606	0.501555	0.638759	0.565768	1.21631	0.710403	0.646636	0.552536	0.684282	1.0072	0.877145	0.712046	0.443014	0.670485	0.493905
anesthesia
mean	0.314815	0.666667	0.398148	0.287037	0.712963	0.888889	0.388889	0.37037	0.444444	0.296296	0.546296	0.740741	0.388889	0.62963	0.842593	0.888889	0.462963	0.527778	0.611111	0.546296	0.398148	0.944444	0.407407	1.33333	0.148148	0.694444	0.25	1.21296	1.13889	0.62963	0.694444	0.842593	0.231481	0.277778	0.398148	0.611111	0.277778	0.740741	0.898148	0.481481	0.703704	0.324074	0.314815	0.527778	0.805556	0.75	0.166667	0.240741	0.5
STD	0.692391	1.21517	0.784664	0.564543	1.03265	1.29941	0.708207	0.96279	0.910308	0.700591	0.921034	1.13046	0.851972	0.953033	1.25424	1.76854	0.941523	1.10613	0.894775	1.16318	0.682763	1.23677	0.596517	2.02784	0.382193	1.35659	0.531705	1.61795	1.45627	1.19651	1.09765	1.44146	0.635499	0.894775	0.864025	1.18269	0.734126	1.25579	1.28208	0.942074	1.30606	0.638759	0.650638	0.847849	1.1229	1.20842	0.421391	0.471037	0.922208
cluster 4
awake
mean	3.12727	6.30909	0.745455	0.509091	0.6	0.4	0.418182	0.690909	0.381818	0.654545	0.527273	0.490909	1.10909	0.6	0.472727	0.6	1.54545	1.25455	1.12727	1.65455	0.418182	0.509091	1.07273	0.872727	0.8	0.836364	1	0.727273	0.836364	0.454545	0.636364	1.21818	0.618182	1.25455	0.563636	0.654545	0.527273	0.618182	0.436364	0.4	0.563636	0.545455	0.381818	0.363636	0.454545	0.345455	0.472727	0.654545	0.490909
STD	3.27196	3.34372	1.51802	0.978902	1.40897	0.934919	0.896307	1.41255	0.892166	1.30835	1.41231	0.900056	1.62928	1.34164	0.959447	1.32777	2.5005	2.72314	1.58762	2.22126	0.737637	1.30345	1.39913	1.27736	1.36626	1.39793	1.52753	1.14592	1.2876	0.97787	1.2673	1.54789	1.06268	1.86804	1.2876	1.43008	1.28891	1.40753	1.08463	1.04704	1.16688	1.06837	1.19398	0.988145	1.22955	0.96644	1.1031	1.18974	1.10341
anesthesia
mean	0.0909091	0.709091	0.236364	0.0545455	0.472727	1	0.0727273	0.4	0.181818	0.127273	0.145455	0.709091	0	0.636364	0.163636	0.781818	0.163636	0.636364	0.436364	0.854545	0.145455	0.472727	0.254545	0.654545	0.0363636	0.854545	0.0545455	0.763636	0.218182	0.654545	0.0363636	0.745455	0.145455	0.618182	0.0363636	0.563636	0.0909091	0.545455	0.418182	0.218182	0.127273	0.0727273	0.145455	0.127273	0.618182	0.418182	0.218182	0.0545455	0.818182
STD	0.441912	1.65185	0.507851	0.229184	0.716332	1.62161	0.424026	1.09882	0.474962	0.33635	0.40452	1.68515	0	1.44483	0.53623	1.73942	0.53623	1.20744	0.713978	1.71506	0.355808	1.05153	0.551704	1.39069	0.188919	1.4959	0.229184	1.53916	0.497807	1.37731	0.188919	1.69113	0.355808	1.52134	0.188919	1.11826	0.290129	1.21439	0.916736	0.658025	0.33635	0.325152	0.447966	0.387516	1.13024	1.08339	0.497807	0.229184	1.5042
cluster 5
awake
mean	0.451362	0.918288	0.645914	0.478599	0.428016	0.299611	0.389105	0.420233	0.618677	0.392996	0.583658	0.400778	0.610895	0.29572	1.12062	0.299611	1.22179	1.03113	0.976654	0.319066	0.634241	0.459144	1.13619	0.548638	3.03113	0.883268	1.67704	0.824903	1.62646	0.521401	1.61479	0.583658	0.459144	0.381323	0.36965	0.315175	0.478599	0.373541	0.583658	0.603113	0.548638	0.33463	0.361868	0.315175	0.29572	0.603113	0.412451	0.342412	0.252918
STD	1.44468	1.19855	1.80172	1.1958	1.37075	2.05024	3.75156	1.60093	1.84363	1.34486	1.95524	2.9011	1.34797	1.43086	1.25276	1.26144	1.33305	1.0285	1.39931	1.12691	1.34764	1.8574	1.42657	1.42163	1.34702	1.22569	1.30508	1.2489	1.91031	1.44767	1.30126	1.10173	1.05329	1.63285	1.41079	1.65946	1.35041	1.95359	1.82481	1.404	1.5133	1.11731	1.28676	1.24527	2.34047	3.5763	1.4052	1.25225	1.46873
anesthesia
mean	0.455253	0.696498	0.525292	0.151751	0.59144	1.1284	0.268482	0.626459	0.568093	0.18677	0.536965	0.992218	0.202335	1.05058	0.735409	0.949416	0.330739	0.684825	0.747082	0.88716	0.268482	0.614786	0.587549	1.08171	0.105058	0.976654	0.182879	0.980545	0.863813	0.789883	0.435798	0.766537	0.22179	0.525292	0.311284	0.525292	0.14786	0.856031	0.770428	0.571984	0.420233	0.206226	0.190661	0.276265	0.7393	0.622568	0.225681	0.0661479	0.669261
STD	1.05648	1.36977	1.07181	0.583235	0.901607	1.73966	0.751235	1.28413	1.1023	0.664487	1.2868	1.56623	0.851191	1.67045	1.51813	1.87327	0.937265	1.41624	1.39833	1.65327	0.560673	1.08769	1.06485	1.93173	0.365309	1.65579	0.539113	1.8124	1.57648	1.45593	0.85053	1.39753	0.55325	1.23124	0.731803	1.07181	0.524335	1.36025	1.32797	1.26694	1.07277	0.631436	0.48274	0.705407	1.35429	1.11522	0.495726	0.278637	1.41268
cluster 6
awake
mean	0.76	0.824	1.576	0.752	1.008	1.488	4.88	1.256	1.168	0.768	1.296	2.288	0.752	1.032	0.944	0.752	0.928	0.784	0.96	0.832	0.88	1.608	1.072	1.056	1.008	0.736	0.88	0.856	1.352	1.032	0.984	0.648	0.616	1.056	0.96	1.168	0.824	1.504	1.448	1.112	0.984	0.56	0.752	0.736	1.504	5.128	1.096	0.696	0.936
STD	1.44468	1.19855	1.80172	1.1958	1.37075	2.05024	3.75156	1.60093	1.84363	1.34486	1.95524	2.9011	1.34797	1.43086	1.25276	1.26144	1.33305	1.0285	1.39931	1.12691	1.34764	1.8574	1.42657	1.42163	1.34702	1.22569	1.30508	1.2489	1.91031	1.44767	1.30126	1.10173	1.05329	1.63285	1.41079	1.65946	1.35041	1.95359	1.82481	1.404	1.5133	1.11731	1.28676	1.24527	2.34047	3.5763	1.4052	1.25225	1.46873
anesthesia
mean	0.344	0.56	0.552	0.112	0.792	1.624	0.696	1.152	0.528	0.16	0.376	1.664	0.272	1.872	0.464	1.24	0.216	0.52	0.808	1.184	0.4	0.784	0.632	1.128	0.16	0.96	0.152	0.736	0.632	1.072	0.344	0.632	0.232	1.328	0.312	1.16	0.176	1.304	0.92	0.664	0.296	0.184	0.232	0.368	1.216	0.816	0.336	0.136	1.2
STD	0.63632	1.08806	0.945755	0.364028	1.33981	2.47133	1.09415	2.2578	1.09674	0.52976	1.05237	2.18847	0.676519	2.63039	1.02031	1.91092	0.576194	1.08211	1.3362	1.92347	0.793116	1.45127	1.31699	2.03983	0.464897	1.57808	0.492787	1.39783	1.12548	1.78784	0.719588	1.39432	0.477493	2.30978	0.676995	2.25546	0.492918	2.06438	1.25467	1.28856	0.660205	0.544533	0.525725	0.937877	1.87334	1.3701	0.621445	0.408459	2.16273
[truncated: 1 more columns]
