# Supplementary material for: Awake perception is associated with dedicated neuronal assemblies in the cerebral cortex
Source: Nat Neurosci. 2022 Sep 28;25(10):1327–38. doi: 10.1038/s41593-022-01168-5 (PMC9534770; doi:10.1038/s41593-022-01168-5)
Supplement: Source Data Fig. 5 — Statistical source data. [file 41593_2022_1168_MOESM5_ESM.xlsx]

## Sheet: Feuil1
awake	mouse 1	mouse 2	mouse 3	mouse 4	mouse 5	mouse 6	mouse 7
Similarity Snd vs Pre	0.0268039	0.0528522	0.032511	0.0769925	0.0213703	0.0323179	0.0383235
Pepro. Snd and Pre	0.0653669	0.0600611	0.0433048	0.0907346	0.0464818	0.0578398	0.0521145
Similarity Snd vs Post	0.0296621	0.0473134	0.0299558	0.0743296	0.0261172	0.0280682	0.0365108
Pepro. Snd and Post	0.0611418	0.0578165	0.0451086	0.0930171	0.0450232	0.0551608	0.0479679
anesthesia
Similarity Snd vs Pre	0.0166089	0.0337842	0.0039049	0.068021	0.0507616	0.0100921	0.0327139
Pepro. Snd and Pre	0.0620822	0.15656	0.0210473	0.118693	0.0817406	0.0205417	0.0479378
Similarity Snd vs Post	0.0203313	0.00441661	0.00923922	0.0719103	-0.000933177	0.0105601	0.0381717
Pepro. Snd and Post	0.101686	0.0517978	0.034381	0.12547	0.0225529	0.0581387	0.0595047
Awake vs anesthesia
Similarity. Pre ISO and Pre AW	0.00491346	0.00725519	0.0136667	0.039083	0.0558814	0.0202771	0.031432
Pepro. Pre ISO and Pre AW	0.06439	0.140958	0.0476857	0.104123	0.0866233	0.062193	0.0591569
Similarity. Snd ISO and snd AW	0.00572034	8.86534e-05	0.00804486	0.0391491	0.00301407	0.0155379	0.0379178
Pepro. snd ISO and snd AW	0.064593	0.0363267	0.0150544	0.0989569	0.00511156	0.0270881	0.0560025
