# Supplementary material for: Awake perception is associated with dedicated neuronal assemblies in the cerebral cortex
Source: Nat Neurosci. 2022 Sep 28;25(10):1327–38. doi: 10.1038/s41593-022-01168-5 (PMC9534770; doi:10.1038/s41593-022-01168-5)
Supplement: Source Data Fig. 6 — Statistical source data. [file 41593_2022_1168_MOESM6_ESM.xlsx]

## Sheet: Feuil1
Average reproducibility
	All neurons			Only nonspecific neurons			Only RESP neurons			Only SPONT neurons			Only SPONT+RESP neurons
	pre	post	sound	pre	post	sound	pre	post	sound	pre	post	sound	pre	post	sound
mouse 1	0.200524	0.167955	0.154254	0.143332	0.123733	0.105736	0.264752	0.264292	0.3034	0.326069	0.23855	0.139571	0.234962	0.262707	0.234962
mouse 2	0.184537	0.231744	0.209918	0.129508	0.174717	0.13989	0.226255	0.244679	0.36586	0.290072	0.343765	0.166895	0.288035	0.307312	0.288035
mouse 3	0.190665	0.208981	0.286723	0.167005	0.207211	0.221673	0.219823	0.213213	0.473538	0.305065	0.304873	0.191395	0.393313	0.266866	0.393313
mouse 4	0.168721	0.191698	0.218268	0.110761	0.184239	0.110766	0.210547	0.135605	0.372193	0.265478	0.259618	0.107	0.302323	0.215674	0.302323
mouse 5	0.148029	0.146371	0.268829	0.109104	0.123019	0.196381	0.187886	0.193549	0.417851	0.231686	0.259597	0.141182	0.374046	0.226592	0.374046
mouse 6	0.183077	0.183691	0.318347	0.159665	0.153354	0.222554	0.242572	0.201098	0.517741	0.29435	0.304159	0.168509	0.448207	0.256204	0.448207
mouse 7	0.197932	0.193151	0.241354	0.164371	0.165976	0.165133	0.27911	0.271803	0.424774	0.298704	0.304868	0.139863	0.327704	0.284888	0.327704
mouse 8	0.212416	0.187428	0.252902	0.183272	0.16406	0.18086	0.22043	0.194022	0.408612	0.324248	0.275233	0.189788	0.341983	0.240293	0.341983
mouse 9	0.193401	0.203481	0.272734	0.202063	0.193398	0.211758	0.226369	0.265308	0.474626	0.298494	0.322277	0.190842	0.378337	0.287989	0.378337
mouse 10	0.181229	0.183627	0.275975	0.122519	0.127461	0.169182	0.221655	0.212046	0.391627	0.258157	0.270248	0.208178	0.351349	0.254045	0.351349
mouse 11	0.143476	0.162551	0.194119	0.125724	0.139243	0.107207	0.14955	0.199479	0.355623	0.217906	0.255111	0.103038	0.268026	0.234655	0.268026
