# Supplementary material for: Awake perception is associated with dedicated neuronal assemblies in the cerebral cortex
Source: Nat Neurosci. 2022 Sep 28;25(10):1327–38. doi: 10.1038/s41593-022-01168-5 (PMC9534770; doi:10.1038/s41593-022-01168-5)
Supplement: Source Data Extended Data Fig. 6 — Statistical source data. [file 41593_2022_1168_MOESM7_ESM.xlsx]

## Sheet: Feuil1
KM				Zoletil
Awake		Anesthesia		Awake		Anesthesia
Reproducibility	Similarity	Reproducibility	Similarity	Reproducibility	Similarity	Reproducibility	Similarity
0.135682	0.089573	0.148262	0.219147	0.100216	0.0596969	0.237204	0.290913
0.0809896	0.0918969	0.193138	0.202919	0.101357	0.0844013	0.215674	0.239484
0.205667	0.141218	0.241216	0.292433	0.0831841	0.0568354	0.248521	0.30295
0.191454	0.116295	0.213178	0.1779	0.244129	0.192646	0.190905	0.0843968
0.0971226	0.111927	0.220429	0.195013	0.240341	0.270151	0.194696	0.0969791
0.169804	0.149793	0.216924	0.225481	0.249272	0.152121	0.34577	0.407364
0.105975	0.0767568	0.206528	0.189092	0.13446	0.114172	0.224823	0.120152
0.0742241	0.064257	0.171538	0.110991	0.100326	0.0787285	0.118826	0.088345
0.130306	0.0952131	0.198278	0.205584	0.114575	0.0640657	0.190174	0.182393
0.161663	0.154515	0.197266	0.239622	0.23692	0.233534	0.157772	0.100115
0.0844685	0.0572656	0.134991	0.100126	0.0645418	0.0430177	0.228069	0.227306
0.135537	0.097419	0.242548	0.216596	0.294569	0.18335	0.270518	0.206754
0.0718455	0.0740312	0.379745	0.337721	0.083321	0.0797951	0.237193	0.247871
0.0652254	0.0729458	0.256412	0.286594	0.114699	0.0978418	0.161674	0.14645
0.2774	0.248155	NaN	0.229313	0.110442	0.0925233	0.132965	0.155933
0.383733	0.260526	0.339564	0.356242	0.265012	0.151982	0.272794	0.271423
0.064915	0.0815143	0.2591	0.302444	0.124073	0.0711162	0.292471	0.368776
0.388707	0.313998	0.19745	0.225719	0.126098	0.0804005	0.229552	0.163318
0.304166	0.273222	0.15476	0.197164	0.133317	0.114046	0.230809	0.235721
0.368735	0.238213	0.342363	0.362312	0.328117	0.237049	0.237722	0.18661
0.0851233	0.060178	0.17034	0.214428	0.125051	0.0985944	0.1829	0.104687
0.333992	0.252183	0.286639	0.270664	0.244274	0.239206	0.183142	0.152537
0.237571	0.210651	0.117642	0.201669	0.117012	0.0438799	0.143411	0.123692
0.442	0.381974	0.354853	0.375024	0.277441	0.184565	0.319266	0.387314
0.0842022	0.0686122	0.10811	0.192331	0.126516	0.092159	0.203089	0.188432
0.281836	0.230846	0.226453	0.239756	0.0817575	0.0717648	0.187443	0.0966695
0.0921504	0.0636242	0.161205	0.184528	0.108012	0.0805235	0.221853	0.256553
0.388292	0.301071	0.377658	0.393393	0.124123	0.115691	0.205801	0.166225
0.327184	0.277308	0.186887	0.217391	0.0879664	0.0545451	0.13261	0.0931066
0.390626	0.282553	0.315969	0.337942	0.341831	0.226292	0.250865	0.239362
0.070224	0.0606053	NaN	-0.0112473	0.117019	0.058656	0.222333	0.201306
0.337883	0.227062	0.288728	0.275543	0.116887	0.0895221	0.189085	0.136344
0.0704531	0.0569482	0.192474	0.203584	0.123461	0.0805054	0.136948	0.0863459
0.23282	0.18184	0.237722	0.194367	0.301854	0.215739	0.249787	0.170689
0.108099	0.0953936	0.204571	0.250647	0.127782	0.105336	0.196927	0.12519
0.102868	0.0899337	0.263828	0.181442	0.229933	0.200705	0.252398	0.302348
0.112317	0.0392216	0.119382	0.161474	0.131967	0.0925182	0.17868	0.119992
0.188214	0.110824	0.280567	0.26414	0.270225	0.233471	0.148606	0.0814782
0.120646	0.0946889	0.224716	0.212894	0.138133	0.11382	0.240332	0.223448
0.137825	0.111068	0.184263	0.203852	0.122569	0.0641435	0.191997	0.129194
0.0700603	0.051204	0.174518	0.181331	0.132386	0.0993598	0.204425	0.172119
0.0888106	0.0561191	0.137807	0.0980652	0.12592	0.0829371	0.193414	0.174789
0.0878424	0.0512685	0.178407	0.126273	0.127786	0.0982546	0.200796	0.155191
0.129054	0.130297	0.158663	0.180413	0.10603	0.0517274	0.255353	0.269577
0.216994	0.135956	0.172549	0.155318	0.213928	0.194649	0.248076	0.264501
0.0754951	0.0529115	0.185901	0.169379	0.14893	0.104516	0.114745	0.0752978
0.10653	0.0433327	0.19709	0.235602	0.0763245	0.0917144	0.191602	0.160769
0.119686	0.0637491	0.187089	0.174046	0.10614	0.0562512	0.196579	0.0962129
0.133827	0.134918	0.248799	0.263892	0.187211	0.136741	0.286938	0.339571
0.114876	0.1155	0.175219	0.167015	0.166256	0.150943	0.210534	0.207006
0.165275	0.121956	0.232624	0.244695	0.101459	0.0811543	0.178029	0.169789
0.122262	0.100095	0.106561	0.0329031	0.114249	0.0457986	0.169041	0.107088
0.143327	0.0873723	0.141839	0.104906	0.0694237	0.0492641	0.177929	0.140748
0.223446	0.153185	0.147486	0.181261	0.22976	0.186311	0.0885478	0.0377026
0.113441	0.0925218	0.118032	0.10476	0.230069	0.201724	0.100909	0.110725
0.269396	0.12284	0.230202	0.186961	0.232668	0.154486	0.170752	0.145597
0.144453	0.103763	0.203946	0.205788	0.0961597	0.061094	0.127919	0.140802
0.110606	0.094869	0.126036	0.104535	0.0497346	0.0586058	0.181061	0.134634
0.159657	0.0792115	0.144293	0.168319	0.0915327	0.0643209	0.132569	0.150174
0.22437	0.167187	0.221381	0.218568	0.285485	0.267617	0.141485	0.118349
0.120025	0.101574	0.11379	0.0928949	0.0744813	0.0586032	0.185038	0.196539
0.230728	0.143245	0.156243	0.162496	0.281405	0.178219	0.182511	0.069677
0.125888	0.0843799	0.133931	0.151492	0.0948008	0.0508462	0.183611	0.144438
0.109175	0.0956306	0.281462	0.288278	0.080212	0.0601547	0.140777	0.130938
0.192914	0.114657	0.224375	0.21594	0.0879099	0.0517801	0.141815	0.124326
0.332857	0.16751	0.390641	0.362628	0.234833	0.172519	0.138154	0.116035
0.0977599	0.071915	0.124641	0.0906528	0.0958417	0.07319	0.176444	0.0945782
0.431235	0.277806	0.305841	0.335174	0.071284	0.0422473	0.223933	0.172054
0.267521	0.158617	0.273622	0.3107	0.0988668	0.0690526	0.126753	0.105971
0.373903	0.191266	0.334103	0.329862	0.311229	0.167531	0.214682	0.0995965
0.130907	0.114625	0.0773462	0.0775893	0.0865941	0.0800547	0.155628	0.175617
0.245172	0.145729	0.302843	0.339412	0.112916	0.088676	0.0889056	0.0783728
0.161828	0.0957536	0.291958	0.312817	0.0946527	0.059518	0.176766	0.134816
0.368767	0.217352	0.315795	0.320682	0.282183	0.175533	0.166071	0.0810768
0.110661	0.0974698	0.127697	0.111326	0.0710815	0.062559	0.146827	0.143257
0.181059	0.131105	0.247003	0.259614	0.106022	0.0801774	0.188826	0.197299
0.118869	0.076078	0.111561	0.070472	0.0888656	0.0566553	0.137712	0.128263
0.358653	0.209403	0.356356	0.339255	0.0865632	0.0968267	0.114308	0.0896396
0.245822	0.175119	0.216734	0.24917	0.0785821	0.074924	0.13209	0.0926902
0.407988	0.224631	0.345078	0.348748	0.321568	0.179283	0.322968	0.163302
0.12251	0.119974	0.129108	0.0811226	0.0904013	0.0388114	0.139509	0.132135
0.33306	0.232176	0.366271	0.346852	0.0900457	0.0483572	0.1228	0.10689
0.106354	0.0978428	0.148337	0.160236	0.0910304	0.0879853	0.179043	0.135171
0.326706	0.139931	0.201143	0.201401	0.255958	0.197941	0.142546	0.0285483
0.128691	0.118985	0.0820988	0.0987989	0.0985307	0.0662063	0.130294	0.0942747
0.171701	0.131661	0.162786	0.144259	0.137939	0.101016	0.151199	0.140433
0.106007	0.0957101	0.115297	0.0621262	0.12002	0.0751831	0.115844	0.106803
0.19384	0.0938358	0.192534	0.175918	0.209227	0.171075	0.142665	0.0550099
0.091473	0.0887044	0.199271	0.177649	0.0856072	0.0556979	0.12297	0.107794
0.15731	0.0787709	0.119478	0.116124	0.0961333	0.0648439	0.122964	0.10148
0.100908	0.0698408	0.146525	0.124652	0.0599955	0.0473156	0.152234	0.127145
0.0949449	0.0803634	0.137346	0.140475	0.0620698	0.0575266	0.19103	0.220493
0.0997519	0.0786084	0.121313	0.112935	0.0711498	0.068036	0.153218	0.136541
0.159965	0.110872	0.115127	0.0810533	0.0565483	0.0684023	0.183042	0.148419
0.162039	0.119542	0.184571	0.205456	0.224624	0.178769	0.150482	0.0989158
0.129613	0.0862212	0.138989	0.136536	0.101397	0.0867975	0.179324	0.145311
0.11416	0.130725	0.103169	0.0948096	0.123223	0.105572	0.184986	0.157508
0.120634	0.111203	0.120665	0.0664112	0.074712	0.0433454	0.138902	0.0901191
0.289252	0.135167	0.223912	0.230757	0.219836	0.156533	0.177533	0.15937
0.203165	0.106846	0.216876	0.235821	0.234348	0.154641	0.118721	0.0801637
0.092811	0.0477184	0.103927	0.113672	0.108136	0.0879124	0.152757	0.110991
0.0853744	0.0427937	0.10886	0.096404	0.100809	0.074589	0.130013	0.0893995
0.113183	0.0683768	0.0810198	0.0829186	0.0988856	0.0621379	0.142535	0.119019
0.194625	0.166795	0.182177	0.149947	0.263618	0.176952	0.176315	0.0786342
0.236834	0.267619	0.220114	0.225078	0.111315	0.0732084	0.165418	0.138299
0.213089	0.148465	0.162086	0.0829168	0.251075	0.127804	0.10181	0.0662282
0.0885772	0.0570999	0.0976345	0.0745373	0.0991863	0.100013	0.135783	0.0987917
0.0952322	0.0484623	0.0973441	0.0537891	0.14737	0.0723474	0.129557	0.0607736
0.128467	0.0889078	0.125908	0.128359	0.112308	0.0700255	0.162023	0.156329
0.293679	0.263569	0.166437	0.112171	0.152024	0.142168	0.091139	0.0566017
0.118196	0.047888	0.102749	0.0799783	0.147342	0.0359604	0.151294	0.137082
0.227497	0.182925	0.162659	0.112284	0.279782	0.173173	0.227492	0.0759465
0.12263	0.0722097	0.0949434	0.099807	0.140026	0.0934423	0.132687	0.115332
0.0939928	0.0632481	0.0986753	0.0668795	0.0664837	0.0677841	0.108621	0.0569772
0.127525	0.0564635	0.0574138	0.0769297	0.106972	0.0607729	0.152075	0.0908584
0.243431	0.176993	0.165056	0.151903	0.11201	0.0793509	0.161501	0.0741762
0.0920216	0.0565973	0.0612303	0.0535228	0.146625	0.0878981	0.16842	0.151323
0.0912327	0.0550657	0.104625	0.0943226	0.103489	0.0865858	0.129477	0.0819469
0.100646	0.0727839	0.107572	0.0736176	0.0698883	0.07094	0.134613	0.091778
0.28841	0.234223	0.263477	0.213832	0.228526	0.190252	0.172913	0.132627
0.0774411	0.0458985	0.0695476	0.0738232	0.0944389	0.061895	0.116882	0.106019
0.210854	0.191307	0.16626	0.146047	0.0879132	0.056583	0.19421	0.161692
0.108297	0.0646109	0.106498	0.0900588	0.0949484	0.0629144	0.141193	0.0975824
0.275457	0.193812	0.15586	0.140416	0.274231	0.224904	0.241162	0.0893766
0.0705188	0.0509447	0.0841362	0.056446	0.10867	0.0840523	0.169331	0.194476
0.103336	0.0959671	0.0843525	0.0949125	0.129626	0.0756531	0.126886	0.0626172
0.11195	0.0538115	0.123004	0.134092	0.110134	0.090468	0.145862	0.113806
0.124789	0.133566	0.128581	0.120058	0.147085	0.0834631	0.13771	0.0864074
0.0884049	0.0424053	0.115801	0.0991491	0.0883095	0.0684872	0.169435	0.180511
0.265299	0.203403	0.171183	0.171263	0.210876	0.168757	0.180013	0.0945258
0.0927731	0.0444421	0.107058	0.0809862	0.0660593	0.050298	0.120741	0.0980015
0.10843	0.0575579	0.103319	0.0702825	0.105158	0.0907525	0.177814	0.209499
0.0971503	0.0830878	0.112219	0.0569468	0.0932323	0.0609202	0.143495	0.0682509
0.21716	0.186616	0.123624	0.112426	0.11236	0.0873991	0.16404	0.131897
0.132804	0.099679	0.123198	0.117169	0.106895	0.0579821	0.162292	0.139045
0.235268	0.187456	0.133354	0.09525	0.142719	0.112876	0.17189	0.146007
0.0799691	0.0510653	0.130682	0.131781	0.0805637	0.0708564	0.129723	0.0478282
0.217817	0.18989	0.161406	0.119453	0.104637	0.0731316	0.162122	0.148122
0.108062	0.0927256	0.110818	0.0808181	0.0592948	0.0503008	0.17516	0.174152
0.0901098	0.0532676	0.0912448	0.067954	0.109244	0.0863035	0.106852	0.0853494
0.105644	0.0563249	0.0744121	0.0906486	0.109377	0.0724569	0.122016	0.0957983
0.127713	0.0552906	0.0701687	0.0692528	0.134241	0.0682775	0.151984	0.0933796
0.11691	0.0492532	0.0871677	0.0628205	0.0866193	0.0816026	0.134655	0.0681772
0.105899	0.0633273	0.117076	0.0984772	0.0857139	0.0636255	0.152624	0.147544
0.191805	0.181808	0.164758	0.141061	0.154495	0.152908	0.164227	0.0376944
0.270002	0.277628	0.141508	0.15835	0.110309	0.0896232	0.165842	0.172222
0.122713	0.0848379	0.148708	0.1552	0.0998017	0.0634627	0.161655	0.166279
0.120448	0.0786107	0.0958539	0.0560096	0.0984322	0.0602099	0.135076	0.131944
0.201917	0.147712	0.10225	0.0958109	0.150839	0.102817	0.0953431	0.0710078
0.196335	0.12947	0.148665	0.109861	0.166341	0.0987351	0.211374	0.169253
0.120785	0.0978822	0.139655	0.118651
0.0655826	0.0642124	0.127186	0.133337
0.0693508	0.0902695	0.117502	0.109749
0.287005	0.249125	0.157532	0.13184
0.222012	0.23807	0.0707654	0.0898742
0.263029	0.226949	0.152796	0.135984
0.155925	0.132091	0.111445	0.103072
0.0725356	0.087339	0.115093	0.0989369
0.101661	0.0874558	0.10475	0.115319
0.249417	0.245932	0.172311	0.120121
0.0703209	0.04239	0.109784	0.0835834
0.234906	0.184396	0.17492	0.145296
0.0677338	0.0579031	0.110894	0.102406
0.111956	0.0892456	0.102172	0.0969301
0.0870033	0.0664826	0.103272	0.100298
0.355096	0.244393	0.181225	0.183184
0.0804047	0.0521191	0.116341	0.116676
0.0660027	0.0461585	0.108879	0.118999
0.0761267	0.0540585	0.102666	0.0847339
0.285914	0.199453	0.230223	0.225958
0.106431	0.0970413	0.122756	0.139687
0.24692	0.214063	0.197219	0.172003
0.127863	0.132508	0.0988168	0.0841767
0.341888	0.23265	0.176133	0.16352
0.109273	0.0648563	0.104933	0.114888
0.095161	0.0634796	0.106764	0.102028
0.10951	0.0847642	0.0940884	0.0916803
0.297155	0.265262	0.192599	0.197739
0.0820152	0.072616	0.115712	0.127492
0.319216	0.244328	0.203843	0.192089
0.0776523	0.0678409	0.102106	0.0956473
0.157529	0.190898	0.103512	0.0923148
0.0709469	0.0731069	0.110743	0.116769
0.277093	0.245293	0.142719	0.122702
0.067376	0.0724592	0.0808031	0.0933467
0.251823	0.235132	0.194572	0.187141
0.086922	0.0601059	0.107234	0.105359
0.270302	0.238301	0.176942	0.14401
0.114886	0.0963059	0.115681	0.124176
0.110478	0.0741564	0.0871408	0.0780653
0.0686518	0.0666142	0.0957427	0.0820043
0.061886	0.0605363	0.102303	0.0976051
0.0648073	0.0568627	0.0989615	0.0889905
0.105615	0.0486515	0.0609086	0.0662834
0.199937	0.19531	0.146671	0.0832115
0.105894	0.0803302	0.169278	0.192999
0.10784	0.0867491	0.123942	0.15409
0.0677161	0.0521765	0.123051	0.12928
0.183058	0.123951	0.129956	0.0997004
0.256446	0.192621	0.16221	0.0989374
0.226822	0.154344	0.112286	0.121982
0.0924187	0.0757013	0.133466	0.10645
0.0966411	0.089674	0.111379	0.126305
0.288038	0.197816	0.165731	0.153485
0.0579714	0.0624336	0.138527	0.100202
0.336139	0.173915	0.228954	0.193144
0.187879	0.098012	0.176028	0.142934
0.0816405	0.0482935	0.139292	0.102435
0.215961	0.104496	0.15974	0.140481
0.307416	0.224608	0.173097	0.150419
0.0820615	0.0547959	0.144123	0.112545
0.196424	0.143869	0.21758	0.188822
0.0580023	0.068773	0.141974	0.0982416
0.120174	0.099448	0.200277	0.217271
0.180283	0.0842751	0.145064	0.11488
0.386168	0.216015	0.337627	0.247924
0.061599	0.0596102	0.162721	0.149641
0.373719	0.334508	0.339486	0.265807
0.167183	0.107078	0.17197	0.194587
0.394297	0.186881	0.338276	0.264115
0.152573	0.0473916	0.14992	0.0945907
0.234135	0.182033	0.25851	0.248813
0.18731	0.151254	0.13944	0.120615
0.446579	0.318323	0.295248	0.23797
0.0670879	0.0740611	0.114425	0.0930508
0.202525	0.0975315	0.191458	0.202519
0.0720499	0.050403	0.127968	0.112466
0.381286	0.235781	0.306827	0.261921
0.27428	0.176783	0.159196	0.174447
0.444194	0.254275	0.318787	0.243745
0.0884735	0.0623819	0.133934	0.121934
0.291301	0.208943	0.27068	0.253444
0.0772961	0.0691554	0.0991284	0.118833
0.31151	0.160836	0.19831	0.191337
0.090919	0.0763332	0.136668	0.109296
0.218268	0.126622	0.110456	0.125124
0.070575	0.0535517	0.138664	0.106154
0.188246	0.115854	0.154408	0.134799
0.217593	0.125854	0.170591	0.161119
0.179269	0.05503	0.141427	0.101669
0.106668	0.0542181	0.162062	0.161082
0.0902814	0.060233	0.161781	0.164282
0.126012	0.0743156	0.133484	0.0962417
0.118763	0.0606531	0.146556	0.142105
0.238899	0.196213	0.155422	0.137316
0.0817936	0.070559	0.143791	0.142897
0.0716852	0.0543667	0.131988	0.0916944
0.100454	0.0449441	0.118695	0.134078
0.288998	0.124094	0.172945	0.149004
0.298957	0.145916	0.211749	0.209053
0.305583	0.2784	0.228628	0.229201
0.113112	0.100797	0.155911	0.151209
0.101023	0.101756	0.166562	0.177595
0.283475	0.242029	0.222253	0.16436
0.177597	0.190434	0.186915	0.17533
0.194785	0.151376	0.155697	0.132368
0.136188	0.0510848	0.134924	0.121486
0.143015	0.0851326	0.0696023	0.0639403
0.262089	0.270978	0.23002	0.214317
0.369202	0.278606	0.261587	0.2614
0.139359	0.107548	0.145578	0.119939
0.256897	0.211336	0.151323	0.134045
0.116072	0.117075	0.121068	0.113487
0.142307	0.114586	0.17166	0.174871
0.109996	0.0918003	0.147576	0.0823871
0.258737	0.229301	0.208418	0.189999
0.100931	0.0477234	0.183155	0.223813
0.134339	0.0932858	0.138482	0.177382
0.150016	0.139776	0.14235	0.143851
0.320092	0.247148	0.314841	0.286945
0.14276	0.0706297	0.123605	0.115187
0.350964	0.311086	0.185527	0.1847
0.133076	0.0492492	0.117124	0.157992
0.389513	0.239047	0.202777	0.171663
0.145596	0.120584	0.103851	0.0929319
0.0992733	0.114275	0.141916	0.123582
0.128751	0.0498732	0.170946	0.0954711
0.286238	0.233141	0.157396	0.190219
0.122135	0.115401	0.142211	0.120119
0.359783	0.248794	0.164691	0.144981
0.102736	0.0585259	0.124244	0.121899
0.279721	0.271276	0.190467	0.20172
0.149805	0.124227	0.164008	0.164956
0.305331	0.253759	0.185463	0.184878
0.135282	0.069428	0.141349	0.113956
0.380216	0.29756	0.206768	0.135828
0.149469	0.0511588	0.134426	0.142288
0.333096	0.290051	0.190122	0.126363
0.13968	0.0494513	0.100323	0.086712
0.16077	0.154484	0.123671	0.072215
0.146204	0.122072	0.162904	0.140455
0.154797	0.0870062	0.117807	0.0962773
0.139676	0.0915012	0.122295	0.129153
0.148184	0.126031	0.144581	0.142825
0.305028	0.215947	0.180093	0.17431
0.155382	0.150603	0.322822	0.303424
0.108871	0.0623255	0.0525829	0.108958
0.137978	0.0525687	0.130822	0.219219
0.174006	0.140768	0.159065	0.129342
0.165447	0.113514	0.156421	0.160442
